# Supplementary material for: Cell loss disrupts mechanical homeostasis to drive retinal pigment epithelium ageing-like phenotype in vitro
Source: Nat Commun. 2026 Apr 8;17:3404. doi: 10.1038/s41467-026-71493-x (PMC13068956; doi:10.1038/s41467-026-71493-x)
Supplement: Supplementary file 7 — Source Data [file 41467_2026_71493_MOESM7_ESM.xlsx]

## Sheet: Figure 1
Figure 1 A: Proliferating cells in 24 h (%)				Figure 1 H: Cell height (µm)				Figure 1 J: Ezrin immunoblot			Figure 1 J: Corresponding marker				Figure 1 L: Phospho ezrin immunoblot			Figure 1 J: Corresponding marker
Experiment	iRPE	dr-iRPE		Experiment	iRPE	dr-iRPE		Note: Blot in the figure is represented flipped vertically and in inverted grayscale							Note: Blot in the figure is represented flipped vertically and in inverted grayscale
1	0.3643	0.0062		1	10.03	8.68
2	0.4856	0.0047		2	10.99	9.16
3	0.5978	0.0026		3	12.81	9.06
4	0.2101	0.0197		4	12.65	9.54
Figure 1 C: Extruded cells (%)				Figure 1 J: Ezrin/GAPDH (-)
Experiment	iRPE	dr-iRPE		Experiment	iRPE	dr-iRPE
1	0.51	2.22		1	0.75324	0.645379
2	0.43	2.37		2	2.35965	1.86448
3	0.63	1.84		3	0.333106	0.13428
				4	1.16571	0.838281
Figure 1 D: Cell density (cells/mm²)				Figure 1 K: Microvilli length (µm)				Figure 1 J: GAPDH immunoblot			Figure 1 J: Corresponding marker				Figure 1 L: GAPDH immunoblot			Figure 1 J: Corresponding marker
Experiment	iRPE	dr-iRPE		Experiment	iRPE	dr-iRPE		Note: Blot in the figure is represented in inverted grayscale							Note: Blot in the figure is represented flipped vertically and in inverted grayscale
1	7638	6720		1	5.45	2.93
2	8000	7335		2	4.55	3.35
3	7521	6807		3	5	4.45
4	7907	7257		4	4.3	2.5
5	8192	8051
Figure 1 F: Cells with stress fibers (%)				Figure 1 L: Phospho ezrin/GAPDH (-)
Experiment	iRPE	dr-iRPE		Experiment	iRPE	dr-iRPE
1	3.08	13.05		1	0.992766	0.270631
2	0.95	6.39		2	0.876268	0.639077
3	1.95	14.83		3	0.914729	0.702128
4	0	7.67		4	0.829787	0.4375

## Sheet: Figure 2
Figure 2 C: Internalized fragments (x1000)
Experiment	iRPE	dr-iRPE
1	14.5227	7.042
2	38.529	13.35
3	11.533	7.658
4	6.251	2.23467
5	2.608	2.169
6	12.6035	2.982
Figure 2 D: Avg. fragments volume (µm³)
Experiment	iRPE	dr-iRPE
1	1.75587	13.5545
2	0.957403	4.71475
3	0.425	3.523
4	0.773865	2.17958
5	3.57671	5.21383
6	1.55472	2.6099
Figure 2 H: Apical actin area (x1000 µm²)
Experiment	iRPE	dr-iRPE
1	11.133	10.533
2	11.033	10.533
3	12.567	11.033
4	11.2	9.84

## Sheet: Figure 3
Figure 3 A: Nuclear/cytoplasmic MRTFA at day 17 (-)
Experiment	iRPE	dr-iRPE
1	1.17	1.6
2	0.79	0.99
3	0.76	0.95
Figure 3 B: Nuclear/cytoplasmic MRTFA at day 21 (-)
Experiment	iRPE	dr-iRPE
1	0.73	0.84
2	1.41	1.93
3	1.8	1.66
Figure 3 D: Log2Fold expression changes of actin nucleator genes
Gene	ARPC2	ACTR2	ACTR3C	ACTR3	ACTR3B	ARPC1A	ARPC1B	ARPC3	ARPC4	ARPC5
Log2Fold Change	0.141336	-0.0176035	-0.131953	-0.0953717	-0.191218	0.230465	0.104126	0.13507	0.116079	0.0364579
Gene	DIAPH1	DIAPH2	DIAPH3	DAAM1	DAAM2	FMNL1	FMNL2	FMNL3	INF2	FHOD1	FHOD3	FMN1	FMN2
Log2Fold Change	-0.399869	-0.35985	-0.298241	-0.29522	-1.07572	1.51514	-0.115224	0.0220198	0.98473	0.368368	0.859877	0.0751807	0.156574
Figure 3 E: Log2Fold expression changes of actin assembly regulator, membrane linker, crosslinker and bunder genes
Gene	CAPZA2	CAPZA1	CFL1	PFN1	WDR1	CAPZB	CFL2
Log2Fold Change	-0.0159085	0.26752	0.140201	0.271653	0.054764	-0.034186	0.347599
Gene	EZR	TLN1	MSN	RDX
Log2Fold Change	-0.256778	0.105336	-0.0110383	-0.124418
Gene	PLS1	EPS8	ACTN1	FSCN1	FLNA
Log2Fold Change	-0.277727	0.3358	0.308011	0.560926	0.155753

## Sheet: Figure 4
Figure 4 B: Effective Young's modulus (Pa)				Figure 4 H: Brilloiun Shift at basal peak (GHz)
Experiment	iRPE	dr-iRPE		Experiment	iRPE	dr-iRPE
1	513	676.7		1	6.40278	6.38961
2	519	756.8		2	6.41014	6.38518
3	530.7	681.9		3	6.39918	6.37874
4	487.8	659.5
Figure 4 C: Storage modulus (Pa)
Frequency (Hz)	iRPE				dr-iRPE
1	939.627	905.466	811.651	783.959	1293.95	1235.54	1013.39	1139.44
2	1057.85	1019.64	924.744	895.963	1388.42	1371.77	1123.11	1264.75
4	1174.12	1161.9	1050.58	1020.06	1562.2	1514.28	1244.03	1402.23
10	1330.91	1352.71	1240.04	1199.16	1759.42	1707.77	1427.15	1599.31
Experiment	1	2	3	4	1	2	3	4
Figure 4 D: Junctional pMLC2 value				Figure 4 L, K: Apical Brilloiun Shift (GHz)
Experiment	iRPE	dr-iRPE		Experiment	iRPE	dr-iRPE
1	840.667	1061		1	6.36321	6.32376
2	2073	4876		2	6.35534	6.29357
3	1623.5	2397		3	6.34552	6.29576
4	1897	2595		4	6.3579	6.2904
Figure 4 E: Normalized junctional vinculin				Figure 4 L, K: Basal Brilloiun Shift (GHz)
Experiment	iRPE	dr-iRPE		Experiment	iRPE	dr-iRPE
1	0.931269	1.1031		1	6.35902	6.353
2	1.02296	1.12053		2	6.379	6.36379
3	0.872803	1.05495		3	6.35907	6.34284
				4	6.38393	6.35637

## Sheet: Figure 4 G
	Figure 4 G: Brillouin shift along the z position - iRPE												Figure 4 G: Brillouin shift along the z position - dr-iRPE
		Brillouin Shift (GHz)												Brillouin Shift (GHz)
	Z (µm)	P1	P2	P3	P4	P5	P6	P7	P8	P9	Average (thick line)		Z (µm)	P1	P2	P3	P4	P5	P6	P7	P8	P9	Average (thick line)
	0	6.318	6.314	6.315	6.32	6.323	6.312	6.305	6.314	6.323	6.316		0	6.334	6.317	6.315	6.329	6.333	6.326	6.331	6.317	6.326	6.32533
	2	6.316	6.308	6.319	6.313	6.32	6.321	6.311	6.323	6.294	6.31389		2	6.339	6.337	6.333	6.325	6.328	6.322	6.318	6.319	6.327	6.32756
	4	6.325	6.322	6.321	6.325	6.312	6.319	6.319	6.332	6.299	6.31933		4	6.328	6.327	6.336	6.344	6.334	6.333	6.331	6.332	6.326	6.33233
	6	6.317	6.333	6.328	6.324	6.319	6.336	6.321	6.325	6.324	6.32522		6	6.338	6.341	6.325	6.336	6.348	6.341	6.327	6.328	6.335	6.33544
	8	6.325	6.315	6.326	6.308	6.313	6.334	6.322	6.331	6.322	6.32178		8	6.343	6.341	6.333	6.337	6.348	6.334	6.342	6.323	6.332	6.337
	10	6.334	6.327	6.336	6.332	6.326	6.327	6.325	6.336	6.327	6.33		10	6.356	6.344	6.337	6.357	6.344	6.339	6.348	6.329	6.336	6.34333
	12	6.333	6.333	6.318	6.34	6.322	6.334	6.323	6.344	6.324	6.33011		12	6.351	6.335	6.34	6.337	6.357	6.34	6.335	6.333	6.347	6.34167
	14	6.317	6.331	6.33	6.335	6.312	6.343	6.318	6.34	6.328	6.32822		14	6.362	6.348	6.339	6.356	6.35	6.359	6.347	6.331	6.37	6.35133
	16	6.331	6.328	6.316	6.344	6.331	6.32	6.321	6.333	6.308	6.32578		16	6.352	6.355	6.342	6.369	6.36	6.363	6.339	6.336	6.367	6.35367
	18	6.333	6.334	6.33	6.347	6.334	6.35	6.317	6.35	6.332	6.33633		18	6.385	6.353	6.347	6.372	6.365	6.361	6.357	6.333	6.37	6.36033
	20	6.344	6.35	6.334	6.342	6.34	6.348	6.339	6.358	6.335	6.34333		20	6.389	6.375	6.346	6.387	6.381	6.377	6.374	6.348	6.374	6.37233
	22	6.342	6.346	6.363	6.357	6.325	6.359	6.342	6.369	6.338	6.349		22	6.406	6.376	6.356	6.384	6.375	6.376	6.388	6.359	6.387	6.37856
	24	6.348	6.354	6.359	6.369	6.325	6.376	6.32	6.369	6.347	6.35189		24	6.415	6.377	6.359	6.39	6.372	6.397	6.38	6.357	6.376	6.38033
	26	6.353	6.346	6.372	6.359	6.338	6.384	6.347	6.399	6.344	6.36022		26	6.407	6.383	6.359	6.399	6.364	6.386	6.382	6.357	6.394	6.38122
	28	6.355	6.348	6.369	6.373	6.324	6.393	6.348	6.413	6.352	6.36389		28	6.418	6.369	6.368	6.396	6.376	6.376	6.393	6.353	6.375	6.38044
	30	6.362	6.364	6.395	6.386	6.329	6.397	6.349	6.432	6.351	6.37389		30	6.421	6.368	6.362	6.389	6.361	6.368	6.389	6.345	6.38	6.37589
	32	6.372	6.351	6.411	6.396	6.347	6.399	6.361	6.437	6.361	6.38167		32	6.408	6.361	6.35	6.386	6.354	6.346	6.374	6.36	6.366	6.36722
	34	6.394	6.369	6.415	6.387	6.344	6.42	6.366	6.448	6.38	6.39144		34	6.364	6.342	6.326	6.352	6.356	6.33	6.36	6.345	6.343	6.34644
	36	6.398	6.353	6.416	6.394	6.342	6.426	6.377	6.488	6.365	6.39544		36	6.348	6.335	6.3	6.331	6.352	6.307	6.347	6.335	6.321	6.33067
	38	6.387	6.367	6.398	6.407	6.328	6.414	6.365	6.476	6.35	6.388		38	6.334	6.308	6.302	6.32	6.334	6.298	6.332	6.323	6.306	6.31744
	40	6.41	6.369	6.387	6.419	6.341	6.404	6.373	6.464	6.374	6.39344		40	6.314	6.309	6.289	6.311	6.333	6.303	6.311	6.32	6.291	6.309
	42	6.405	6.345	6.373	6.404	6.329	6.386	6.366	6.446	6.382	6.38178		42	6.309	6.286	6.287	6.297	6.317	6.294	6.308	6.299	6.284	6.29789
	44	6.405	6.345	6.359	6.415	6.327	6.36	6.344	6.44	6.347	6.37133		44	6.297	6.295	6.279	6.313	6.328	6.264	6.304	6.306	6.279	6.29611
	46	6.384	6.345	6.354	6.395	6.32	6.337	6.331	6.439	6.35	6.36167		46	6.284	6.286	6.268	6.3	6.315	6.272	6.292	6.285	6.272	6.286
	48	6.349	6.358	6.33	6.383	6.313	6.321	6.333	6.415	6.314	6.34622		48	6.285	6.268	6.266	6.292	6.301	6.266	6.286	6.282	6.275	6.28011
	50	6.333	6.325	6.325	6.385	6.302	6.318	6.333	6.394	6.326	6.33789		50	6.272	6.284	6.262	6.289	6.302	6.27	6.267	6.271	6.28	6.27744
	52	6.322	6.332	6.294	6.379	6.307	6.291	6.322	6.379	6.322	6.32756		52	6.277	6.263	6.256	6.282	6.291	6.27	6.27	6.28	6.285	6.27489
	54	6.327	6.302	6.287	6.357	6.303	6.303	6.304	6.348	6.288	6.31322		54	6.284	6.27	6.278	6.279	6.296	6.252	6.269	6.27	6.288	6.27622
	56	6.316	6.309	6.278	6.349	6.289	6.272	6.279	6.313	6.286	6.299		56	6.271	6.272	6.258	6.298	6.285	6.257	6.267	6.272	6.285	6.27389
	58	6.3	6.303	6.267	6.342	6.291	6.279	6.289	6.313	6.286	6.29667		58	6.27	6.284	6.252	6.271	6.275	6.261	6.266	6.265	6.291	6.27056
	60	6.281	6.276	6.261	6.319	6.274	6.275	6.27	6.282	6.293	6.28122		60	6.269	6.271	6.248	6.287	6.277	6.251	6.281	6.265	6.28	6.26989
	62	6.307	6.305	6.263	6.32	6.288	6.292	6.299	6.312	6.28	6.29622		62	6.268	6.271	6.264	6.275	6.27	6.256	6.268	6.282	6.279	6.27033
	64	6.305	6.277	6.239	6.313	6.271	6.28	6.288	6.301	6.274	6.28311		64	6.259	6.251	6.261	6.267	6.278	6.264	6.266	6.268	6.277	6.26567
	66	6.309	6.269	6.255	6.339	6.273	6.268	6.264	6.296	6.283	6.284		66	6.264	6.258	6.258	6.281	6.279	6.253	6.275	6.248	6.269	6.265
	68	6.273	6.285	6.254	6.316	6.271	6.267	6.289	6.289	6.278	6.28022		68	6.253	6.247	6.254	6.262	6.253	6.269	6.283	6.259	6.277	6.26189
	70	6.304	6.273	6.251	6.288	6.251	6.26	6.257	6.292	6.27	6.27178		70	6.244	6.26	6.252	6.273	6.282	6.252	6.266	6.248	6.271	6.26089
	72	6.265	6.295	6.264	6.284	6.276	6.268	6.273	6.285	6.271	6.27567		72	6.245	6.283	6.246	6.254	6.268	6.253	6.256	6.252	6.262	6.25767
	74	6.28	6.26	6.262	6.308	6.246	6.268	6.268	6.276	6.258	6.26956		74	6.258	6.257	6.257	6.263	6.26	6.259	6.273	6.254	6.254	6.25944
	76	6.245	6.258	6.249	6.251	6.258	6.273	6.249	6.283	6.258	6.25822		76	6.263	6.252	6.245	6.247	6.244	6.253	6.281	6.255	6.246	6.254
	78	6.287	6.253	6.254	6.284	6.251	6.274	6.257	6.269	6.26	6.26544		78	6.242	6.265	6.254	6.229	6.257	6.234	6.287	6.265	6.257	6.25444
	80	6.265	6.276	6.238	6.237	6.262	6.241	6.256	6.281	6.232	6.25422

## Sheet: Figure 4 J
	Figure 4 J: iRPE apical scan - Brillouin shift (GHz)
	6315	6327	6319	6355	6382	6321	6316	6374	6379	6357	6382	6340	6346	6372	6364	6345	6368	6375	6359	6365	6365	6387	6382	6352	6338	6327	6376	6405	6355	6320	6305	6305	6326	6330
	6343	6360	6370	6339	6318	6314	6340	6339	6333	6347	6344	6373	6354	6340	6325	6346	6362	6335	6321	6303	6366	6367	6338	6321	6294	6310	6351	6381	6329	6304	6291	6297	6303	6312
	6358	6362	6328	6324	6339	6326	6372	6331	6326	6358	6355	6314	6348	6345	6334	6298	6304	6303	6282	6299	6318	6344	6343	6363	6333	6325	6315	6378	6372	6336	6337	6361	6363	6336
	6359	6369	6339	6335	6325	6312	6308	6299	6319	6374	6359	6360	6349	6336	6322	6314	6320	6309	6312	6314	6307	6312	6305	6370	6384	6367	6371	6373	6360	6385	6407	6405	6386	6372
	6351	6354	6358	6352	6354	6340	6345	6333	6324	6352	6372	6382	6384	6340	6347	6350	6374	6370	6366	6345	6339	6306	6330	6346	6374	6367	6375	6370	6351	6396	6386	6394	6393	6386
	6348	6347	6336	6333	6348	6314	6374	6344	6341	6357	6350	6362	6359	6344	6343	6364	6379	6388	6369	6393	6380	6332	6347	6317	6329	6376	6401	6348	6399	6407	6382	6378	6384	6403
	6313	6313	6305	6324	6321	6326	6374	6369	6358	6361	6370	6351	6370	6407	6377	6390	6375	6377	6374	6388	6364	6328	6321	6301	6327	6358	6359	6346	6380	6365	6353	6344	6392	6416
	6313	6289	6331	6319	6334	6345	6377	6379	6344	6382	6405	6397	6399	6427	6391	6358	6374	6379	6371	6403	6345	6317	6312	6318	6327	6327	6300	6309	6327	6316	6323	6330	6371	6377
	6323	6313	6328	6324	6333	6370	6422	6356	6346	6352	6381	6388	6431	6387	6362	6331	6374	6402	6381	6370	6310	6343	6337	6366	6326	6346	6330	6303	6286	6322	6336	6349	6370	6376
	6354	6346	6322	6318	6339	6353	6363	6389	6354	6345	6338	6380	6379	6328	6321	6313	6354	6404	6389	6359	6369	6370	6335	6364	6343	6332	6348	6330	6316	6339	6371	6417	6373	6367
	6411	6375	6346	6323	6331	6336	6355	6391	6341	6315	6318	6390	6369	6324	6314	6341	6353	6386	6385	6360	6360	6349	6350	6343	6329	6294	6334	6333	6364	6364	6392	6406	6378	6401
	6406	6420	6401	6377	6346	6346	6364	6377	6332	6300	6342	6364	6320	6312	6320	6324	6331	6320	6347	6317	6377	6352	6327	6322	6344	6319	6288	6314	6378	6412	6416	6435	6371	6402
	6398	6402	6389	6365	6371	6364	6384	6349	6345	6373	6354	6327	6350	6371	6385	6359	6336	6309	6316	6320	6363	6329	6320	6313	6321	6303	6281	6288	6346	6392	6404	6419	6392	6389
	6382	6379	6388	6359	6348	6369	6323	6347	6347	6368	6378	6384	6405	6407	6406	6364	6347	6319	6343	6332	6365	6351	6316	6321	6319	6338	6292	6351	6361	6367	6392	6391	6416	6370
	6353	6335	6333	6328	6312	6324	6335	6362	6330	6344	6360	6363	6385	6367	6363	6359	6361	6378	6353	6331	6354	6364	6373	6356	6369	6332	6308	6342	6380	6350	6358	6366	6382	6363
	6321	6318	6300	6309	6308	6341	6367	6346	6319	6329	6346	6368	6402	6367	6351	6362	6336	6342	6351	6340	6352	6338	6306	6313	6290	6335	6327	6318	6362	6355	6339	6331	6350	6385
	6311	6312	6287	6322	6329	6333	6384	6345	6329	6335	6372	6395	6408	6365	6337	6342	6340	6325	6331	6333	6367	6308	6304	6306	6294	6315	6361	6361	6375	6400	6387	6346	6385	6373
	6324	6317	6327	6319	6313	6320	6420	6346	6356	6368	6352	6382	6399	6355	6328	6341	6348	6343	6331	6342	6324	6277	6270	6278	6260	6296	6343	6356	6388	6408	6397	6371	6393	6405
	6316	6324	6335	6321	6336	6352	6401	6354	6380	6342	6343	6356	6360	6321	6302	6317	6362	6369	6365	6352	6316	6275	6272	6287	6275	6312	6346	6395	6429	6415	6401	6347	6369	6382
	6312	6355	6356	6336	6330	6366	6407	6399	6364	6332	6331	6309	6330	6323	6328	6335	6331	6326	6335	6336	6314	6310	6300	6312	6326	6320	6379	6401	6422	6414	6369	6390	6378	6354
	6352	6357	6374	6371	6355	6331	6398	6357	6335	6331	6320	6315	6330	6401	6404	6411	6400	6395	6415	6392	6341	6322	6291	6314	6329	6327	6390	6400	6374	6386	6375	6392	6381	6360
	6350	6342	6365	6363	6377	6359	6352	6377	6358	6355	6364	6362	6392	6416	6403	6385	6403	6398	6380	6355	6346	6309	6307	6332	6336	6352	6373	6383	6331	6349	6324	6386	6372	6399
	6339	6322	6302	6337	6335	6367	6341	6377	6358	6373	6385	6362	6382	6389	6377	6389	6392	6381	6364	6339	6351	6348	6339	6339	6356	6337	6340	6352	6383	6366	6375	6350	6353	6367
	6332	6326	6328	6336	6350	6348	6335	6343	6313	6325	6322	6346	6356	6376	6385	6393	6386	6382	6360	6360	6361	6391	6341	6339	6358	6369	6332	6390	6404	6404	6397	6369	6350	6348
	6324	6349	6344	6362	6365	6376	6363	6349	6349	6337	6331	6330	6339	6370	6384	6389	6379	6364	6342	6333	6356	6358	6346	6347	6365	6359	6315	6397	6366	6385	6378	6383	6372	6353
	6364	6375	6363	6332	6314	6362	6390	6381	6375	6385	6362	6362	6385	6344	6362	6369	6380	6391	6343	6354	6364	6345	6344	6355	6348	6341	6333	6383	6381	6372	6393	6419	6393	6384
	6385	6393	6352	6368	6327	6358	6382	6397	6395	6401	6430	6400	6384	6356	6338	6335	6319	6345	6333	6363	6347	6351	6335	6358	6384	6365	6329	6383	6399	6371	6384	6375	6390	6431
	6437	6427	6426	6411	6400	6362	6409	6404	6392	6398	6390	6349	6330	6355	6351	6348	6323	6319	6343	6349	6367	6385	6373	6391	6380	6383	6357	6356	6385	6365	6366	6343	6360	6350
	6406	6412	6437	6469	6454	6377	6374	6383	6369	6377	6362	6339	6371	6372	6372	6374	6352	6362	6353	6338	6370	6381	6354	6326	6377	6338	6366	6324	6345	6367	6396	6405	6364	6317
	6402	6402	6422	6427	6423	6360	6349	6385	6382	6363	6358	6356	6373	6404	6382	6372	6378	6371	6366	6356	6347	6334	6345	6369	6363	6335	6349	6323	6353	6381	6390	6375	6358	6334
	6398	6394	6394	6388	6373	6329	6335	6351	6343	6373	6353	6355	6344	6363	6385	6367	6382	6366	6358	6371	6352	6330	6329	6352	6343	6331	6309	6304	6363	6379	6361	6352	6355	6361
	6378	6388	6368	6334	6325	6312	6352	6343	6335	6339	6320	6332	6336	6365	6376	6384	6365	6360	6334	6338	6338	6342	6353	6338	6321	6326	6360	6319	6371	6357	6369	6361	6366	6342
	6415	6393	6371	6360	6370	6420	6387	6323	6371	6369	6348	6348	6336	6342	6352	6354	6340	6352	6325	6342	6348	6338	6345	6352	6335	6345	6365	6333	6365	6381	6385	6378	6373	6358
	6337	6343	6354	6362	6384	6418	6390	6343	6354	6377	6393	6372	6359	6337	6347	6335	6306	6318	6324	6334	6342	6354	6355	6340	6316	6345	6375	6403	6390	6359	6372	6381	6364	6406
	6337	6343	6354	6362	6384	6418	6390	6343	6354	6377	6393	6372	6359	6337	6347	6335	6306	6318	6324	6334	6342	6354	6355	6340	6316	6345	6375	6403	6390	6359	6372	6381	6364	6406
	Figure 4 J: dr-iRPE apical scan - Brillouin shift (GHz)
	6324	6332	6310	6293	6309	6305	6297	6305	6295	6289	6306	6315	6300	6290	6288	6291	6301	6302	6305	6321	6344	6337	6303	6313	6300	6306	6315	6293	6311	6299	6310	6282	6294	6294
	6298	6316	6296	6298	6322	6309	6322	6302	6305	6295	6298	6295	6294	6297	6285	6303	6275	6289	6284	6306	6318	6339	6324	6314	6289	6284	6312	6299	6298	6298	6295	6296	6282	6303
	6304	6312	6296	6297	6303	6292	6297	6291	6296	6295	6298	6307	6288	6279	6297	6333	6279	6282	6277	6281	6301	6342	6323	6316	6302	6301	6320	6310	6289	6291	6289	6298	6294	6293
	6307	6300	6302	6302	6319	6307	6312	6290	6296	6295	6304	6301	6308	6306	6297	6298	6302	6300	6290	6284	6286	6297	6322	6306	6306	6311	6301	6294	6302	6287	6302	6302	6300	6298
	6295	6287	6302	6299	6294	6318	6296	6305	6303	6298	6294	6291	6309	6292	6297	6293	6269	6275	6261	6279	6287	6292	6311	6312	6294	6295	6310	6303	6282	6297	6298	6294	6310	6298
	6291	6292	6305	6313	6303	6312	6286	6296	6298	6298	6293	6286	6287	6304	6290	6292	6271	6269	6280	6261	6282	6304	6309	6303	6315	6296	6294	6308	6308	6294	6301	6292	6296	6320
	6294	6292	6298	6299	6294	6309	6304	6312	6304	6289	6292	6285	6290	6289	6285	6297	6285	6287	6278	6273	6273	6278	6286	6303	6296	6274	6280	6298	6284	6285	6292	6297	6287	6295
	6288	6288	6311	6296	6316	6339	6337	6325	6335	6323	6314	6296	6289	6283	6303	6300	6317	6287	6289	6282	6280	6280	6295	6295	6280	6287	6289	6292	6293	6278	6279	6301	6296	6288
	6274	6289	6262	6279	6302	6303	6315	6298	6286	6285	6302	6296	6287	6269	6289	6301	6304	6290	6288	6302	6306	6281	6296	6292	6296	6295	6311	6305	6304	6301	6279	6288	6282	6301
	6290	6292	6280	6261	6259	6304	6313	6280	6284	6267	6298	6278	6268	6299	6283	6306	6282	6297	6293	6309	6306	6296	6304	6308	6297	6281	6289	6289	6278	6292	6286	6276	6274	6292
	6293	6280	6277	6273	6279	6282	6282	6280	6283	6299	6307	6291	6291	6288	6273	6294	6294	6284	6276	6298	6289	6307	6304	6285	6301	6288	6289	6301	6300	6303	6302	6294	6295	6303
	6307	6293	6293	6284	6280	6267	6265	6304	6287	6313	6296	6324	6293	6306	6303	6308	6317	6307	6295	6297	6303	6312	6297	6280	6283	6289	6283	6307	6295	6299	6311	6313	6277	6292
	6316	6293	6295	6306	6288	6287	6311	6297	6306	6324	6351	6342	6331	6322	6298	6312	6314	6320	6314	6304	6323	6322	6302	6287	6300	6280	6291	6313	6313	6317	6331	6323	6287	6277
	6333	6327	6317	6313	6299	6291	6304	6306	6310	6319	6336	6341	6345	6342	6283	6282	6291	6325	6336	6324	6326	6342	6310	6298	6292	6295	6306	6306	6329	6344	6336	6312	6289	6296
	6339	6335	6314	6296	6294	6293	6291	6302	6330	6343	6347	6374	6351	6324	6341	6306	6300	6329	6315	6322	6307	6322	6310	6289	6287	6301	6296	6303	6291	6316	6308	6302	6312	6279
	6317	6303	6322	6335	6305	6294	6298	6307	6323	6328	6358	6364	6336	6318	6307	6317	6312	6310	6334	6315	6292	6295	6281	6283	6279	6288	6307	6325	6330	6312	6312	6277	6285	6297
	6305	6308	6300	6296	6307	6294	6296	6303	6326	6342	6337	6358	6338	6317	6295	6295	6299	6289	6303	6306	6294	6296	6280	6291	6292	6293	6327	6328	6331	6299	6313	6293	6277	6307
	6304	6292	6295	6290	6303	6302	6288	6288	6307	6336	6346	6338	6329	6308	6311	6302	6292	6280	6315	6311	6307	6289	6277	6292	6293	6294	6301	6309	6321	6302	6301	6298	6292	6283
	6315	6313	6313	6311	6313	6283	6299	6306	6312	6305	6332	6335	6332	6332	6305	6296	6301	6305	6304	6312	6305	6298	6301	6290	6298	6303	6295	6291	6293	6288	6270	6272	6292	6277
	6321	6304	6306	6306	6279	6287	6301	6310	6315	6314	6323	6319	6299	6322	6310	6288	6292	6285	6302	6298	6293	6296	6291	6310	6328	6315	6280	6299	6305	6285	6274	6299	6293	6291
	6313	6296	6291	6304	6297	6289	6304	6315	6310	6340	6328	6338	6327	6313	6308	6305	6294	6290	6294	6281	6289	6306	6314	6320	6338	6326	6317	6302	6291	6295	6266	6300	6298	6316
	6290	6304	6301	6290	6293	6303	6296	6305	6313	6316	6314	6313	6320	6306	6294	6304	6302	6300	6300	6313	6303	6334	6336	6320	6328	6328	6296	6300	6294	6295	6311	6310	6298	6309
	6313	6308	6289	6287	6299	6291	6304	6326	6335	6346	6332	6336	6325	6315	6314	6315	6308	6302	6302	6299	6332	6308	6299	6306	6322	6317	6309	6295	6315	6295	6305	6305	6299	6292
	6312	6302	6316	6303	6314	6310	6312	6305	6329	6346	6346	6357	6366	6318	6298	6326	6327	6293	6308	6295	6318	6312	6304	6311	6291	6312	6303	6309	6305	6307	6309	6300	6315	6311
	6303	6314	6316	6311	6320	6304	6293	6307	6308	6360	6364	6321	6319	6286	6285	6337	6338	6311	6301	6285	6298	6310	6314	6311	6304	6286	6325	6308	6307	6324	6323	6313	6307	6299
	6306	6287	6288	6299	6324	6321	6322	6292	6288	6294	6351	6338	6328	6306	6307	6301	6356	6357	6338	6308	6293	6303	6307	6313	6315	6316	6290	6288	6310	6295	6300	6275	6291	6277
	6296	6324	6306	6344	6343	6330	6323	6308	6305	6290	6328	6324	6340	6318	6282	6312	6339	6329	6325	6339	6316	6305	6296	6297	6319	6307	6314	6294	6313	6323	6321	6295	6265	6289
	6313	6298	6304	6306	6332	6335	6335	6321	6306	6266	6311	6291	6295	6296	6291	6312	6348	6330	6313	6313	6319	6298	6307	6311	6314	6308	6285	6299	6316	6324	6293	6303	6274	6287
	6290	6313	6277	6302	6309	6325	6327	6318	6303	6311	6302	6290	6295	6292	6285	6307	6341	6322	6323	6338	6336	6310	6284	6309	6304	6324	6313	6324	6313	6302	6281	6283	6289	6308
	6308	6304	6304	6292	6308	6341	6345	6314	6287	6302	6275	6277	6315	6307	6293	6316	6353	6322	6349	6338	6311	6301	6306	6294	6316	6318	6308	6337	6335	6312	6287	6303	6313	6292
	6309	6282	6310	6300	6308	6317	6323	6332	6307	6293	6294	6284	6293	6261	6276	6303	6346	6324	6331	6314	6337	6312	6318	6335	6312	6327	6326	6313	6305	6298	6295	6306	6293	6302
	6321	6325	6311	6298	6286	6308	6291	6299	6314	6338	6329	6318	6317	6298	6288	6324	6321	6327	6332	6289	6298	6297	6274	6307	6313	6305	6305	6301	6303	6285	6304	6305	6303	6283
	6322	6323	6313	6289	6295	6298	6298	6303	6309	6327	6309	6320	6310	6308	6328	6303	6300	6324	6339	6307	6309	6311	6301	6313	6302	6303	6303	6284	6284	6302	6322	6322	6311	6313
	6323	6318	6343	6326	6308	6289	6319	6303	6323	6305	6316	6312	6306	6311	6333	6315	6305	6343	6344	6350	6310	6310	6287	6320	6297	6312	6306	6306	6299	6315	6325	6317	6299	6333
	Figure 4 J: iRPE basal scan - Brillouin shift (GHz)
	6393	6406	6393	6419	6428	6401	6379	6421	6406	6387	6389	6379	6370	6378	6396	6371	6390	6391	6402	6398	6398	6410	6368	6378	6390	6397	6406	6408	6380	6368	6396	6382	6367	6395
	6388	6375	6382	6410	6404	6368	6357	6404	6420	6405	6418	6387	6334	6346	6355	6348	6382	6401	6402	6399	6405	6397	6356	6366	6401	6404	6393	6395	6385	6369	6388	6353	6362	6385
	6388	6405	6397	6425	6389	6369	6351	6387	6397	6404	6418	6357	6333	6357	6373	6371	6389	6394	6410	6404	6424	6409	6357	6392	6392	6379	6384	6381	6385	6379	6361	6347	6369	6381
	6388	6395	6399	6409	6392	6360	6369	6407	6412	6411	6391	6366	6362	6380	6398	6371	6347	6396	6400	6394	6391	6419	6378	6375	6378	6391	6386	6406	6395	6370	6354	6375	6395	6396
	6375	6383	6401	6415	6367	6347	6363	6398	6401	6415	6375	6354	6377	6400	6395	6383	6373	6363	6396	6415	6393	6402	6376	6386	6394	6394	6389	6400	6397	6382	6350	6398	6397	6411
	6381	6374	6381	6390	6350	6355	6355	6392	6397	6421	6357	6364	6400	6398	6406	6392	6369	6372	6390	6396	6368	6358	6386	6404	6386	6384	6396	6386	6383	6363	6374	6393	6398	6391
	6358	6366	6365	6374	6334	6353	6363	6389	6404	6365	6348	6376	6399	6396	6413	6397	6361	6352	6349	6361	6367	6349	6386	6391	6391	6385	6402	6388	6379	6364	6406	6399	6391	6403
	6353	6348	6345	6334	6335	6348	6368	6403	6379	6335	6330	6366	6405	6399	6401	6411	6389	6340	6332	6368	6362	6336	6387	6363	6384	6385	6387	6386	6378	6376	6399	6399	6389	6389
	6341	6335	6328	6328	6332	6349	6344	6389	6341	6373	6373	6337	6393	6407	6400	6408	6395	6347	6333	6363	6397	6368	6374	6339	6361	6370	6351	6366	6406	6383	6392	6390	6394	6375
	6325	6332	6333	6322	6349	6333	6336	6365	6381	6400	6380	6356	6407	6403	6389	6408	6372	6336	6369	6370	6397	6383	6354	6366	6353	6341	6358	6379	6426	6375	6352	6361	6345	6405
	6376	6364	6335	6359	6340	6332	6335	6376	6385	6413	6374	6347	6365	6390	6390	6408	6355	6339	6349	6406	6391	6394	6384	6369	6353	6313	6370	6407	6420	6390	6378	6371	6347	6357
	6390	6401	6398	6380	6342	6313	6310	6397	6408	6425	6394	6334	6362	6394	6356	6355	6329	6326	6339	6377	6403	6378	6384	6365	6337	6377	6404	6410	6403	6389	6407	6396	6370	6370
	6382	6396	6388	6384	6360	6348	6392	6412	6402	6404	6375	6351	6334	6356	6369	6353	6346	6333	6338	6354	6352	6337	6351	6341	6351	6387	6404	6396	6388	6410	6404	6400	6394	6399
	6404	6383	6367	6370	6358	6362	6392	6404	6415	6405	6407	6359	6345	6386	6377	6380	6365	6346	6337	6327	6307	6342	6346	6340	6341	6376	6406	6386	6410	6392	6386	6405	6392	6407
	6406	6391	6381	6379	6358	6332	6375	6382	6402	6400	6382	6349	6404	6423	6392	6388	6397	6358	6333	6320	6356	6385	6376	6356	6336	6390	6400	6347	6402	6365	6377	6375	6381	6406
	6396	6403	6385	6362	6339	6335	6349	6390	6379	6411	6372	6350	6396	6414	6411	6391	6403	6380	6343	6368	6404	6406	6400	6394	6366	6368	6378	6361	6388	6375	6356	6376	6414	6420
	6346	6361	6354	6398	6359	6360	6368	6381	6383	6380	6376	6355	6399	6406	6425	6395	6392	6373	6336	6386	6396	6391	6394	6409	6366	6352	6375	6387	6357	6385	6373	6365	6393	6400
	6345	6333	6352	6399	6358	6354	6393	6404	6399	6335	6348	6372	6427	6421	6407	6375	6364	6329	6337	6401	6407	6407	6402	6392	6365	6342	6349	6333	6386	6344	6349	6409	6425	6380
	6343	6338	6361	6378	6377	6348	6385	6397	6410	6396	6362	6388	6386	6410	6394	6361	6350	6355	6390	6399	6402	6418	6396	6379	6352	6326	6349	6397	6400	6377	6358	6395	6375	6352
	6338	6339	6371	6374	6353	6334	6336	6376	6396	6402	6388	6382	6369	6379	6391	6353	6367	6401	6415	6412	6407	6407	6428	6389	6335	6335	6403	6409	6405	6413	6356	6343	6382	6387
	6352	6355	6361	6383	6366	6329	6334	6381	6400	6419	6377	6384	6370	6389	6356	6337	6325	6348	6357	6399	6393	6399	6431	6374	6343	6416	6439	6418	6419	6418	6399	6365	6366	6392
	6373	6376	6378	6391	6390	6364	6340	6386	6408	6414	6371	6371	6382	6370	6364	6333	6308	6328	6341	6398	6400	6408	6409	6356	6360	6414	6423	6410	6415	6418	6423	6367	6340	6374
	6404	6386	6385	6407	6394	6387	6386	6374	6397	6427	6379	6333	6325	6339	6340	6327	6318	6339	6338	6352	6391	6360	6337	6360	6402	6412	6416	6426	6398	6428	6413	6380	6355	6399
	6397	6393	6405	6387	6400	6393	6397	6361	6394	6389	6387	6333	6327	6342	6325	6347	6389	6385	6377	6377	6365	6335	6336	6401	6416	6404	6382	6364	6346	6345	6340	6342	6332	6333
	6396	6392	6405	6402	6387	6384	6371	6364	6387	6369	6383	6334	6360	6345	6358	6388	6369	6380	6391	6389	6398	6406	6393	6341	6339	6335	6388	6394	6408	6428	6401	6401	6408	6345
	6386	6405	6391	6369	6371	6366	6398	6363	6364	6369	6314	6309	6372	6386	6366	6397	6395	6402	6396	6401	6401	6391	6374	6354	6388	6404	6420	6393	6405	6407	6426	6439	6433	6379
	6402	6401	6389	6356	6358	6382	6386	6360	6341	6344	6326	6340	6355	6380	6371	6356	6401	6405	6395	6385	6400	6394	6332	6371	6409	6429	6402	6408	6411	6382	6366	6336	6333	6316
	6388	6374	6350	6364	6397	6411	6403	6383	6311	6351	6355	6392	6406	6409	6370	6342	6406	6408	6390	6395	6399	6386	6336	6379	6415	6418	6408	6400	6380	6340	6349	6356	6381	6396
	6356	6329	6363	6384	6403	6403	6411	6373	6310	6399	6410	6412	6411	6404	6394	6330	6354	6406	6404	6414	6395	6368	6313	6329	6360	6355	6332	6327	6348	6361	6404	6426	6401	6397
	6346	6358	6368	6378	6393	6389	6406	6399	6331	6413	6409	6408	6408	6412	6366	6343	6365	6339	6339	6352	6361	6357	6356	6337	6347	6323	6323	6324	6426	6406	6417	6431	6421	6408
	6392	6388	6373	6382	6372	6368	6395	6406	6356	6408	6406	6411	6416	6396	6347	6391	6381	6355	6339	6336	6329	6377	6375	6366	6378	6377	6365	6350	6401	6404	6394	6400	6378	6380
	6411	6401	6401	6366	6352	6336	6343	6353	6364	6390	6400	6400	6391	6348	6420	6393	6396	6374	6353	6345	6357	6368	6376	6390	6383	6376	6358	6334	6409	6355	6361	6375	6378	6378
	6372	6385	6372	6332	6335	6341	6358	6371	6366	6388	6382	6384	6344	6378	6411	6391	6399	6361	6353	6360	6359	6363	6347	6369	6401	6386	6336	6329	6349	6365	6415	6430	6413	6416
	6336	6328	6338	6364	6377	6371	6374	6390	6367	6410	6391	6366	6354	6386	6415	6401	6396	6358	6344	6339	6325	6381	6360	6355	6398	6368	6316	6357	6352	6394	6408	6446	6410	6425
	Figure 4 J: dr-iRPE basal scan - Brillouin shift (GHz)
	6363	6386	6356	6352	6326	6318	6404	6416	6404	6396	6398	6398	6343	6382	6383	6389	6387	6406	6388	6320	6363	6396	6419	6432	6378	6393	6351	6360	6352	6338	6344	6376	6374	6370
	6349	6333	6325	6329	6296	6329	6374	6391	6394	6380	6393	6401	6351	6360	6349	6362	6392	6414	6347	6317	6328	6359	6405	6347	6330	6358	6363	6378	6338	6332	6328	6355	6365	6372
	6326	6312	6311	6310	6342	6374	6364	6385	6399	6382	6394	6394	6359	6358	6397	6394	6430	6431	6363	6305	6280	6309	6324	6297	6284	6346	6380	6352	6323	6313	6312	6362	6360	6385
	6316	6327	6342	6339	6351	6365	6394	6389	6394	6389	6403	6383	6340	6381	6363	6407	6384	6386	6394	6374	6298	6316	6298	6270	6291	6337	6363	6345	6308	6293	6339	6358	6335	6359
	6358	6391	6382	6356	6320	6323	6393	6373	6381	6381	6404	6376	6330	6366	6370	6374	6378	6393	6395	6383	6352	6320	6296	6285	6292	6301	6328	6314	6300	6313	6368	6368	6398	6374
	6333	6339	6323	6332	6332	6329	6317	6339	6360	6398	6398	6393	6294	6359	6389	6398	6390	6405	6405	6395	6377	6319	6292	6310	6314	6290	6278	6285	6279	6296	6391	6380	6400	6406
	6344	6351	6374	6366	6359	6362	6376	6370	6311	6332	6331	6324	6350	6315	6320	6327	6361	6382	6404	6374	6400	6330	6332	6335	6374	6367	6387	6361	6371	6327	6341	6356	6368	6381
	6358	6349	6372	6370	6365	6363	6407	6380	6333	6316	6338	6353	6352	6361	6378	6352	6355	6331	6343	6344	6308	6323	6349	6367	6370	6368	6364	6386	6386	6365	6326	6362	6333	6348
	6383	6378	6388	6362	6379	6399	6395	6374	6357	6362	6336	6349	6373	6421	6385	6385	6392	6365	6351	6345	6311	6366	6374	6387	6375	6367	6394	6376	6367	6330	6339	6345	6347	6349
	6403	6413	6387	6370	6410	6411	6400	6384	6402	6383	6360	6371	6374	6385	6409	6399	6381	6398	6393	6351	6346	6392	6395	6395	6365	6367	6389	6371	6344	6316	6331	6356	6367	6354
	6367	6379	6364	6374	6411	6364	6350	6337	6352	6353	6341	6363	6407	6417	6417	6397	6394	6389	6407	6368	6346	6325	6353	6353	6370	6395	6387	6405	6343	6326	6355	6390	6383	6365
	6410	6427	6410	6389	6325	6336	6371	6338	6362	6392	6403	6378	6368	6378	6402	6420	6384	6440	6409	6363	6329	6292	6326	6306	6325	6337	6350	6393	6327	6344	6366	6365	6394	6368
	6409	6411	6397	6336	6306	6372	6384	6371	6368	6385	6405	6397	6363	6345	6353	6366	6396	6398	6349	6314	6349	6386	6381	6365	6362	6352	6313	6300	6335	6363	6364	6364	6378	6386
	6369	6339	6333	6303	6319	6360	6365	6332	6356	6354	6395	6386	6383	6350	6343	6359	6350	6333	6297	6351	6396	6415	6453	6449	6447	6429	6422	6340	6281	6327	6382	6378	6381	6387
	6306	6295	6319	6339	6387	6427	6426	6444	6417	6406	6404	6390	6363	6310	6338	6318	6314	6287	6316	6344	6406	6427	6436	6413	6435	6436	6456	6333	6302	6305	6338	6401	6371	6369
	6347	6326	6324	6396	6424	6436	6413	6423	6409	6431	6416	6398	6307	6319	6336	6304	6308	6308	6290	6321	6352	6417	6413	6415	6396	6413	6428	6306	6310	6336	6326	6375	6304	6327
	6348	6311	6309	6356	6390	6402	6409	6410	6401	6419	6414	6364	6300	6333	6370	6373	6382	6347	6328	6341	6384	6367	6388	6384	6371	6440	6418	6347	6317	6309	6307	6334	6357	6329
	6386	6364	6359	6351	6408	6387	6390	6390	6412	6418	6411	6349	6341	6372	6385	6378	6374	6366	6355	6358	6351	6373	6375	6353	6406	6403	6339	6329	6298	6322	6365	6370	6379	6395
	6380	6361	6347	6353	6378	6400	6375	6372	6413	6434	6396	6352	6337	6364	6365	6383	6377	6382	6360	6355	6336	6352	6360	6349	6340	6324	6327	6330	6321	6324	6338	6369	6383	6385
	6367	6360	6372	6350	6308	6334	6334	6358	6388	6392	6345	6324	6350	6328	6328	6340	6360	6359	6365	6338	6344	6309	6292	6300	6306	6328	6338	6338	6351	6310	6334	6355	6385	6383
	6409	6390	6414	6421	6364	6334	6312	6376	6387	6382	6355	6364	6347	6323	6313	6358	6365	6346	6363	6346	6360	6313	6333	6344	6320	6349	6412	6390	6368	6367	6359	6387	6383	6378
	6406	6430	6390	6373	6391	6397	6334	6354	6367	6357	6348	6344	6362	6331	6342	6343	6325	6336	6339	6335	6326	6387	6392	6371	6375	6378	6419	6352	6371	6374	6358	6376	6377	6373
	6411	6402	6395	6377	6393	6403	6383	6352	6347	6364	6350	6358	6368	6342	6330	6329	6310	6320	6335	6340	6354	6423	6394	6380	6386	6385	6421	6375	6348	6351	6361	6343	6360	6381
	6392	6401	6394	6389	6380	6419	6411	6361	6343	6327	6342	6357	6359	6325	6344	6326	6311	6297	6321	6333	6361	6393	6397	6385	6375	6373	6408	6407	6347	6380	6376	6388	6346	6407
	6360	6378	6368	6369	6389	6407	6422	6380	6357	6344	6350	6357	6375	6373	6371	6406	6390	6342	6314	6329	6390	6380	6384	6380	6371	6370	6405	6363	6413	6415	6394	6395	6351	6393
	6365	6354	6386	6387	6390	6397	6413	6376	6331	6333	6316	6333	6407	6406	6426	6410	6410	6398	6405	6385	6409	6379	6376	6382	6390	6412	6394	6397	6386	6406	6404	6411	6387	6355
	6326	6313	6359	6364	6381	6375	6369	6350	6344	6337	6342	6378	6383	6435	6424	6413	6384	6406	6401	6386	6416	6380	6380	6370	6393	6411	6325	6402	6396	6410	6425	6426	6349	6358
	6316	6319	6316	6369	6362	6345	6339	6362	6354	6354	6375	6380	6377	6388	6379	6393	6377	6357	6383	6370	6379	6359	6348	6357	6362	6363	6395	6413	6412	6411	6423	6409	6373	6401
	6332	6334	6343	6342	6358	6360	6399	6406	6377	6340	6332	6358	6365	6366	6358	6391	6379	6366	6353	6355	6373	6362	6334	6363	6354	6394	6367	6388	6390	6400	6402	6362	6365	6381
	6354	6334	6366	6354	6363	6371	6413	6420	6349	6337	6329	6351	6352	6360	6364	6361	6348	6370	6377	6388	6372	6385	6381	6361	6392	6426	6362	6343	6363	6411	6394	6360	6389	6389
	6377	6358	6366	6361	6390	6402	6399	6404	6350	6334	6323	6347	6354	6347	6361	6369	6359	6371	6378	6415	6356	6356	6370	6373	6397	6406	6385	6309	6349	6379	6365	6377	6380	6370
	6384	6376	6373	6359	6381	6386	6390	6389	6368	6340	6351	6366	6358	6355	6383	6380	6359	6390	6388	6413	6368	6328	6354	6367	6391	6407	6396	6363	6324	6351	6378	6390	6390	6399
	6369	6366	6390	6388	6365	6402	6393	6331	6340	6316	6328	6339	6329	6377	6405	6397	6403	6416	6408	6387	6330	6318	6360	6373	6389	6372	6377	6367	6371	6353	6329	6354	6421	6413
	6330	6325	6348	6368	6368	6335	6355	6383	6413	6403	6394	6349	6365	6382	6397	6407	6419	6405	6421	6395	6340	6330	6389	6400	6358	6437	6397	6370	6346	6349	6351	6334	6360	6376

## Sheet: Figure 5
Figure 5 A left: Internalized fragments (x1000)				Figure 5 A right: Avg. fragments volume (µm³)
Experiment	iRPE	iRPE - SMIFH2 (20 µM)		Experiment	iRPE	iRPE - SMIFH2 (20 µM)
1	6.251	6.517		1	0.773865	4.67567
2	2.37	4.242		2	3.57671	5.21383
3	12.604	3.401		3	1.55472	3.07334
4	15.095	8.008		4	1.77918	4.03869
5	8.646	3.553		5	3.98	6.59
6	10.724	4.83		6	2.27	5.23
7	12.299	9.36		7	2.32	3.69
8	10.178	10.388		8	3.08	4
Figure 5 E left: Internalized fragments (x1000)				Figure 5 E right: Avg. fragments volume (µm³)
Experiment	dr-iRPE	dr-iRPE - CK666		Experiment	dr-iRPE	dr-iRPE - CK666
1	2.235	4.968		1	2.17958	2.51916
2	2.169	5.655		2	5.63879	2.33991
3	2.982	6.845		3	2.6099	2.3148
4	4.1	4.871		4	2.32712	2.81593

## Sheet: Sup. Fig 1
S. Figure 1 F: Cell area (µm²)				S. Figure 1 H: Standard deviation of cell area (µm²)
Experiment	iRPE	dr-iRPE		Experiment	iRPE	dr-iRPE
1	111.5	127.28		1	50.91	55.67
2	102.84	111.99		2	39.99	37.68
3	105.82	126.4		3	46.27	57.36
4	102.36	115.59		4	43.35	47.73
S. Figure 1 G: Cell areas (µm²), in graph binned at 10 µm²				S. Figure 1 I: Cell shape factor (-)
Experiment	iRPE	dr-iRPE		Experiment	iRPE	dr-iRPE
1	87	81		1	4.2	4.17
	106	91		2	4.24	4.07
	91	48		3	4.29	4.2
	141	115		4	4.08	4.03
	99	115
	80	75
	106	271
	137	74
	106	71
	85	149
	67	92
	96	162
	157	117
	26	137
	91	172
	111	167
	99	197
	135	136
	129	218
	134	188
	122	120
	173	138
	198	145
	88	117
	183	126
	81	303
	169	133
	131	58
	125	85
	78	115
	179	185
	92	72
	92	125
	110	191
	83	226
	88	77
	133	165
	132	66
	131	119
	337	126
	116	103
	90	125
	139	107
	147	144
	132	160
	111	222
	88	55
	154	129
	61	118
	72	107
	87	99
	135	101
	78	72
	79	141
	102	120
	157	102
	143	182
	140	137
	99	177
	67	93
	58	131
	77	106
	123	150
	114	86
	82	107
	191	128
	81	126
	119	35
	164	99
	100	222
	57	118
	163	107
	164	134
	152	187
	132	67
	91	114
	141	94
	90	139
	145	76
	125	86
	134	96
	61	102
	89	88
	49	104
	116	68
	104	154
	101	143
	129	73
	155	96
	175	123
	117	165
	116	52
	144	83
	131	132
	90	64
	64	119
	117	160
	98	104
	70	133
	81	65
	122	156
	99	38
	126	115
	94	124
	115	67
	209	143
	234	92
	138	109
	140	155
	104	89
	126	127
	110	90
	140	57
	117	108
	70	176
	117	102
	72	105
	311	127
	193	189
	128	191
	146	114
	79	63
	106	144
	63	258
	112	135
	24	80
	138	134
	117	91
	114	214
	98	161
	140	75
	106	180
	126	169
	67	107
	123	287
	234	114
	117	192
	68	157
	140	168
	137	119
	131	54
	146	213
	71	186
	311	85
	99	160
	124	137
	199	207
	137	154
	142	140
	157	111
	64	115
	88	152
	95	188
	191	131
	132	64
	155	112
	149	155
	60	50
	78	108
	107	139
	241	101
	79	93
	117	86
	104	199
	106	54
	92	335
	122	66
	144	140
	100	98
	159	174
	167	109
	122	241
	117	95
	89	94
	174	129
	137	155
	158	245
	180	72
	146	138
	79	118
	229	108
	102	133
	91	203
	73	126
	195	77
	57	136
	122	66
	93	108
	112	261
	123	126
	172	68
	78	180
	207	69
	136	161
	96	58
	99	187
	118	22
	80	108
	105	149
	74	125
	117	135
	129	313
	137	190
	80	104
	86	113
	80	92
	140	138
	58	99
	110	135
	102	22
	93	160
	129	184
	211	145
	112	210
	66	126
	134	145
	150	250
	86	155
	132	138
	108	235
	59	171
	115	125
	100	120
	104	162
	118	94
	124	145
	55	145
	111	248
	122	114
	116	149
	52	119
	86	138
	108	114
	151	149
	111	97
	55	89
	135	146
	74	76
	87	208
	126	81
	78	76
	83	177
	89	162
	93	119
	112	153
	76	280
	222	119
	182	176
	88	108
	108	160
	112	162
	86	140
	101	90
	88	127
	134	82
	70	82
	116	73
	77	115
	69	96
	95	73
	68	50
	108	32
	81	123
	63	130
	125	115
	156	217
	90	219
	113	122
	73	108
	101	163
	93	168
	130	334
	92	309
	120	163
	134	332
	126	134
	51	188
	35
	93
	67
	53
	101
	160
	107
	83
	169
	140
	84
	133
	150
	93
	129
	74
	128
	54
	109
	99
	77
	118
	119
	75
	185
	121
	125
	85
	102
	53
	134
	61
	122
	59
	56
	133
	185
	102
	95
	99
	192
	91
	66
	84
	89
	156
	147
	392
	87
	283
	202
	265
	127
	122
	55
	110
	156
2	48	105
	102	98
	102	82
	116	61
	46	226
	73	69
	136	136
	84	101
	111	152
	68	80
	116	66
	84	81
	54	101
	137	115
	100	51
	142	75
	123	169
	86	106
	103	144
	90	83
	83	121
	79	95
	88	115
	46	35
	154	100
	41	156
	141	197
	218	163
	73	175
	41	189
	110	141
	101	124
	111	65
	160	87
	102	183
	106	54
	179	239
	102	183
	54	73
	147	82
	92	100
	115	173
	74	107
	277	136
	90	169
	109	166
	83	101
	88	130
	122	105
	151	91
	90	88
	85	185
	61	208
	128	140
	25	48
	111	133
	96	173
	103	92
	153	146
	118	104
	44	102
	105	46
	94	92
	60	93
	50	114
	91	40
	179	106
	117	90
	107	158
	137	112
	81	110
	98	140
	124	94
	95	33
	127	154
	102	102
	81	123
	115	83
	155	84
	72	55
	75	54
	51	139
	116	145
	146	81
	95	100
	189	76
	74	122
	133	70
	80	68
	78	151
	117	181
	120	84
	113	77
	57	149
	58	102
	104	130
	95	124
	160	106
	86	120
	85	130
	69	99
	192	98
	111	105
	109	65
	124	118
	150	99
	96	168
	132	127
	139	131
	84	80
	101	68
	127	93
	105	126
	80	165
	106	169
	79	297
	83	160
	60	68
	110	119
	90	93
	49	81
	132	193
	88	88
	106	96
	125	123
	164	71
	120	129
	103	106
	124	95
	142	46
	81	108
	82	181
	83	168
	80	110
	131	87
	72	136
	80	94
	82	127
	79	88
	101	72
	99	91
	119	98
	97	101
	93	99
	106	114
	73	302
	63	119
	70	128
	65	76
	97	112
	79	42
	72	131
	96	114
	124	116
	67	107
	45	138
	97	112
	63	157
	70	102
	108	71
	142	92
	50	158
	57	67
	67	133
	74	76
	50	131
	51	143
	134	83
	116	112
	86	210
	103	94
	112	113
	47	92
	61	171
	149	88
	146	123
	117	115
	112	116
	105	108
	94	97
	237	103
	93	110
	136	55
	106	73
	69	109
	56	65
	110	205
	86	129
	70	96
	74	136
	103	133
	55	32
	90	57
	248	142
	110	83
	105	69
	49	88
	85	118
	140	137
	130	69
	85	194
	85	57
	148	108
	153	142
	117	92
	89	201
	45	85
	95	51
	84	128
	113	173
	103	115
	67	94
	140	101
	69	124
	109	131
	169	135
	79	102
	84	134
	74	86
	87	129
	89	130
	77	121
	96	228
	100	149
	79	143
	105	150
	60	136
	86	114
	109	133
	41	91
	101	105
	78	120
	107	130
	112	109
	116	121
	42	106
	103	195
	69	138
	119	74
	106	99
	100	224
	73	153
	116	120
	83	135
	91	100
	90	128
	102	110
	73	103
	104	128
	59	82
	166	106
	75	113
	97	193
	372	146
	79	118
	113	205
	50	180
	85	229
	63	169
	60	116
	119	109
	217	196
	84	64
	69	85
	85	178
	285	147
	46	127
	96	117
	36	90
	43	45
	124	112
	114	110
	240	155
	138	164
	86	134
	114	113
	72	145
	41	131
	125	128
	90	99
	92	118
	90	188
	85	90
	113	102
	64	94
	145	340
	98	132
	79	135
	253	114
	133	55
	86	263
	121	144
	57	107
	62	65
	248	88
	103	136
	103	42
	27	96
	60	175
	97	170
	157	138
	460	392
	100	465
	94	277
	120	138
	123	171
	42	117
	91	91
	163	121
	246	125
	89	109
	120	111
	80	227
	122	134
	250	77
	132	206
	49	176
	65	149
	252	29
	144	38
	105	103
	84
	142
	52
	74
	107
	69
	121
	197
	50
	104
	139
	140
	84
	128
	83
	130
	202
	108
	61
	97
	107
	87
	101
	30
	129
	82
	97
	157
	71
	84
	118
	218
	262
	149
	91
	108
	53
	139
	150
	144
	65
	87
	142
	126
	52
	132
	93
	95
	64
	86
	62
	96
	104
	84
	78
	59
	69
	56
3	91	179
	125	87
	165	137
	99	194
	121	175
	144	66
	66	172
	83	90
	186	97
	147	231
	178	130
	124	208
	161	77
	77	118
	151	162
	70	152
	132	157
	38	108
	123	90
	69	97
	39	45
	107	135
	113	155
	164	223
	134	150
	55	114
	125	88
	78	272
	159	127
	78	213
	137	129
	104	192
	106	174
	111	102
	113	62
	92	133
	60	139
	89	95
	135	93
	197	104
	154	188
	208	84
	56	98
	54	113
	69	98
	173	108
	159	180
	161	134
	37	143
	90	97
	94	123
	149	96
	83	147
	98	196
	124	141
	111	102
	71	87
	92	162
	44	125
	87	113
	96	106
	277	92
	306	125
	98	58
	167	92
	113	110
	94	99
	89	173
	121	94
	41	201
	116	130
	91	126
	230	107
	110	114
	80	69
	376	61
	55	44
	137	79
	134	87
	78	123
	179	79
	145	111
	55	164
	89	123
	229	122
	102	70
	250	120
	227	63
	54	134
	125	74
	103	81
	220	96
	185	76
	250	129
	50	80
	128	163
	125	81
	71	70
	183	104
	90	64
	251	177
	259	121
	60	197
	97	257
	88	146
	112	113
	80	150
	162	171
	65	68
	164	124
	82	370
	170	164
	115	192
	142	91
	45	80
	121	121
	110	103
	165	83
	80	88
	189	237
	89	95
	56	90
	136	197
	97	124
	137	125
	241	150
	140	57
	91	201
	73	102
	99	147
	99	101
	262	115
	147	161
	31	167
	181	119
	86	123
	66	110
	326	100
	41	209
	121	102
	78	94
	139	137
	259	89
	69	83
	190	131
	81	92
	71	115
	51	209
	125	69
	50	99
	107	103
	44	120
	88	40
	85	155
	62	81
	89	240
	151	120
	98	91
	348	82
	99	161
	149	52
	45	106
	208	116
	72	164
	52	79
	109	85
	107	89
	72	180
	48	121
	95	125
	99	109
	28	211
	102	207
	112	138
	206	70
	282	69
	110	48
	147	123
	125	108
	251	201
	74	272
	114	156
	106	117
	77	82
	100	49
	71	129
	44	124
	98	146
	83	52
	286	81
	196	96
	87	124
	115	75
	98	243
	106	98
	125	249
	111	191
	76	95
	187	76
	74	101
	50	120
	81	116
	54	77
	69	101
	69	80
	85	128
	93	187
	113	89
	89	89
	154	115
	95	140
	132	195
	100	187
	63	223
	54	124
	86	58
	107	110
	129	108
	133	149
	105	126
	90	243
	68	47
	93	98
	181	135
	110	153
	115	157
	82	146
	107	92
	66	122
	64	115
	62	105
	70	71
	118	109
	75	140
	166	100
	99	159
	122	169
	95	79
	152	256
	142	236
	130	87
	107	60
	63	222
	170	120
	114	83
	65	97
	63	157
	62	178
	61	110
	53	47
	94	84
	107	137
	111	135
	160	110
	104	195
	52	180
	161	192
	99	119
	223	62
	145	152
	27	182
	115	99
	160	145
	65	90
	115	125
	135	69
	65	122
	132	70
	145	108
	142	161
	82	59
	133	111
	104	150
	106	127
	132	107
	119	159
	90	98
	109	121
	135	192
	126	93
	135	105
	127	76
	55	89
	77	136
	78	132
	71	66
	33	135
	121	84
	82	141
	56	148
	80	109
	294	104
	113	99
	138	96
	70	80
	164	87
	83	103
	170	147
	28	579
	86	337
	281	430
	121	41
	46
	74
	115
	59
	66
	175
	70
	95
	116
	83
	73
	133
	137
	109
	84
	82
	218
	84
	81
	120
	64
	82
	129
	99
	78
	74
	69
	47
	98
	56
	96
	96
	60
	54
	45
	44
	117
	338
	32
	109
	152
	108
	24
	87
	190
	77
	36
	121
	79
	62
	91
	168
	45
	143
	106
	62
	125
	140
	82
	159
	141
	87
	87
	114
	90
	66
	75
	104
	149
	34
	197
	125
	136
	77
	160
	64
	105
	118
	94
	119
	112
	153
	42
	83
	107
	110
	73
	112
	78
	124
	176
	71
	101
	75
	67
	167
	62
	117
	60
	136
	170
	67
	91
	98
	112
	69
	125
	40
	54
	85
	74
	148
	71
	152
	116
	170
	38
	133
	34
	86
	100
	62
	150
	76
	128
	87
	169
	95
	123
	162
	144
	111
	82
	102
	83
	62
	127
	151
	146
	116
	93
	125
	48
	97
	87
	91
	92
	131
	140
	97
	110
	57
	154
	58
	107
	57
	87
	82
	108
	94
	39
	79
	117
	161
	78
	102
	57
	91
	83
	103
	110
	158
	102
	61
	102
	106
	129
	102
	111
	112
	108
	132
	116
	107
	131
	64
	41
	48
	119
	100
	117
	111
	114
	110
	61
	127
	103
	65
	108
	100
	140
	109
	62
	102
	124
	42
	92
	162
	73
	87
	142
	112
	139
	70
	86
	60
	77
	41
	95
	138
	185
	107
	121
	44
	96
	70
	120
	126
	135
	78
	143
	125
	132
	150
	77
	89
	107
	100
	50
	96
	26
	74
	63
	57
	109
	88
	154
	81
	106
	69
	74
	96
	110
	68
	93
	109
	62
	53
	87
	174
	63
	142
	65
	65
	84
	133
	68
	73
	61
	35
	54
	97
	80
	90
	134
	114
	234
	109
	68
	69
	42
	136
	114
	51
	95
	67
	153
	110
	84
	107
	125
	72
	44
	97
	100
	89
	53
	126
	95
	43
	118
	108
	67
	114
	161
	54
	100
	50
	97
	100
	70
	117
	65
	130
	31
	123
	97
	109
	66
	74
	87
	69
	156
	81
	50
	144
	79
	92
	105
	103
	30
	167
	99
	148
	114
	126
	83
	115
	139
	125
	139
	62
	91
	68
	74
	98
	100
	37
	56
	103
	82
	174
	62
	170
	153
	112
	33
	56
	131
	149
	89
	107
	112
	123
	105
	93
	94
	96
	113
	73
	84
	39
	238
	115
	106
	35
	77
	96
	154
	81
	52
	132
	96
	147
	170
	96
	130
	63
	123
	87
	102
	175
	73
	60
	127
	66
	128
	112
	187
	103
	66
	88
	58
	81
	81
	71
	52
	107
	182
	129
	85
	97
	139
	97
	131
	80
	112
	169
	47
	56
	134
	82
	104
	78
	89
	95
	98
	62
	67
	66
4	53	75
	32	108
	68	68
	104	146
	124	71
	51	49
	92	44
	126	138
	160	60
	56	133
	79	114
	101	138
	154	129
	65	88
	52	119
	159	74
	81	104
	103	110
	103	145
	52	83
	179	98
	74	102
	124	87
	72	101
	160	164
	68	113
	77	131
	108	99
	129	142
	107	105
	44	89
	105	94
	142	114
	55	73
	145	145
	103	137
	98	69
	66	76
	40	127
	143	87
	65	155
	58	102
	131	145
	120	183
	213	92
	107	127
	121	117
	127	114
	132	94
	86	127
	181	122
	116	100
	95	200
	60	105
	92	76
	169	112
	115	221
	86	115
	69	142
	50	93
	35	211
	41	94
	124	65
	93	148
	64	82
	178	100
	140	129
	113	203
	85	98
	103	100
	131	103
	45	66
	60	69
	90	191
	86	133
	148	110
	76	120
	110	73
	62	87
	80	182
	97	73
	50	99
	41	97
	59	101
	122	110
	193	76
	66	123
	96	124
	83	58
	169	83
	202	212
	111	108
	134	120
	137	74
	65	105
	113	102
	65	122
	96	70
	167	99
	53	92
	79	85
	97	137
	137	80
	96	96
	73	128
	169	145
	90	69
	86	86
	113	83
	143	160
	157	116
	122	113
	128	127
	131	89
	116	105
	103	73
	168	78
	107	90
	103	143
	69	66
	116	162
	99	143
	65	146
	71	104
	130	149
	184	97
	104	105
	160	70
	84	84
	125	207
	100	116
	50	111
	66	61
	91	106
	79	112
	107	102
	105	85
	142	67
	83	102
	117	102
	90	96
	113	109
	114	72
	97	87
	68	89
	101	136
	115	101
	98	140
	160	81
	109	142
	91	89
	105	156
	198	85
	118	117
	123	149
	63	117
	101	97
	60	121
	83	175
	127	82
	142	140
	104	92
	70	101
	90	107
	72	119
	69	82
	131	92
	78	101
	160	91
	102	107
	109	85
	86	173
	92	70
	119	96
	195	133
	78	119
	91	97
	131	122
	172	102
	80	52
	173	92
	69	121
	28	140
	82	170
	83	130
	82	87
	127	134
	71	70
	104	113
	66	93
	88	157
	52	74
	126	111
	66	105
	67	108
	58	157
	77	149
	80	132
	78	56
	151	115
	80	80
	199	79
	81	157
	97	139
	111	140
	211	94
	115	72
	167	127
	115	123
	55	78
	142	128
	152	128
	199	74
	132	178
	105	129
	101	123
	41	70
	80	130
	91	131
	53	107
	131	89
	110	75
	170	88
	362	96
	163	21
	58	124
	85	85
	119	112
	139	82
	74	90
	68	123
	81	136
	65	125
	80	74
	98	99
	120	97
	64	128
	89	100
	104	134
	139	85
	81	109
	136	62
	75	148
	73	108
	47	149
	125	85
	52	120
	181	124
	103	112
	61	129
	100	116
	76	86
	215	67
	92	113
	192	144
	86	186
	53	69
	57	20
	131	110
	164	88
	108	99
	74	93
	42	99
	101	52
	125	145
	88	78
	53	68
	121	155
	80	140
	59	101
	39	76
	162	111
	93	164
	218	122
	99	102
	152	105
	116	136
	102	96
	84	109
	120	85
	73	186
	48	81
	111	78
	104	99
	103	121
	53	129
	94	46
	129	208
	99	154
	39	116
	93	75
	128	172
	54	81
	60	120
	72	130
	158	114
	136	67
	195	105
	168	97
	108	90
	62	108
	120	67
	151	86
	55	91
	104	135
	136	105
	93	72
	64	117
	66	133
	90	130
	67	112
	164	113
	124	96
	88	93
	47	94
	86	76
	72	113
	149	74
	99	98
	197	106
	131	110
	82	116
	146	130
	48	89
	127	106
	65	116
	90	123
	168	116
	106	103
	157	103
	62	86
	206	82
	90	149
	149	87
	116	120
	68	133
	179	110
	122	138
	182	94
	52	98
	103	61
	130	113
	93	158
	46	83
	121	62
	105	117
	27	76
	110	81
	131	69
	109	233
	40	458
	121	142
	76
	202
	181
	79
	163
	73
	139
	71
	60
	115
	63
	98
	132
	65
	53
	133
	129
	84
	68
	79
	88
	74
5	66	112
	40	72
	34	94
	46	87
	101	85
	43	118
	58	149
	36	127
	54	131
	122	92
	65	79
	69	70
	74	124
	94	49
	96	103
	32	116
	139	104
	54	63
	94	112
	74	130
	123	78
	72	64
	137	127
	86	152
	106	122
	82	171
	163	183
	152	108
	101	134
	70	124
	50	136
	106	116
	114	122
	109	114
	71	125
	113	146
	115	74
	143	100
	98	137
	106	125
	63	166
	85	123
	95	49
	95	105
	121	139
	96	274
	124	59
	106	100
	59	97
	134	97
	177	124
	146	128
	83	148
	214	97
	107	39
	157	109
	127	94
	92	99
	84	115
	109	124
	88	58
	117	71
	72	135
	80	66
	121	136
	95	131
	110	111
	123	103
	117	92
	90	93
	79	99
	171	84
	77	134
	148	101
	68	88
	89	92
	91	140
	89	109
	98	96
	82	110
	106	113
	95	144
	76	93
	119	124
	64	86
	133	92
	96	94
	97	159
	133	88
	101	111
	70	72
	141	104
	82	67
	86	131
	97	115
	115	102
	141	83
	102	130
	125	112
	59	139
	122	80
	151	122
	132	146
	94	151
	82	123
	83	123
	102	101
	125	52
	109	171
	126	91
	133	69
	88	97
	88	117
	78	45
	107	93
	118	78
	135	55
	154	106
	165	188
	91	51
	130	128
	59	125
	82	74
	45	98
	109	92
	253	57
	124	132
	100	61
	101	131
	71	94
	87	131
	66	164
	117	156
	71	137
	91	98
	90	83
	56	68
	175	111
	112	53
	129	114
	318	65
	159	117
	52	60
	91	93
	79	101
	132	93
	100	121
	57	89
	97	102
	229	195
	113	103
	121	134
	120	113
	96	110
	91	128
	90	68
	95	90
	277	74
	201	111
	137	86
	87	92
	143	81
	129	87
	114	154
	147	67
	154	106
	314	135
	110	115
	216	164
	66	114
	147	82
	70	98
	149	108
[truncated: 509 more rows]

## Sheet: Sup. Fig 2
S. Figure 2 C: Cell density (cells/mm²)				S. Figure 2 H: Cell density (cells/mm²)
Experiment	GFP-iRPE	dr-iRPE		Experiment	noAP	AP
1	7388	6720		1	10081	7938
2	8294	7335		2	9323	8394
3	6736	6807		3	8124	6460
4	8116	7257
5	8853	8051
				S. Figure 2 I: Cell height (µm)
				Experiment	noAP	AP
S. Figure 2 D: Cell height (µm)				1	10.73	8.395
Experiment	GFP-iRPE	dr-iRPE		2	10.42	8.085
1	10.14	8.68		3	10.5	8.55632
2	12.23	9.16
3	12.5	9.06
4	12.38	9.54		S. Figure 2 L: Cell density (cells/mm²)
				Experiment	iRPE	MedTr-iRPE
				1	8681	8627
S. Figure 2 E: Length of microvilli (µm)				2	9307	8948
Experiment	GFP-iRPE	dr-iRPE		3	9238	9168
1	3.65	2.93
2	4.4	3.35
3	4.93	4.45		S. Figure 2 M: Cell height (µm)
4	4.1	2.5		Experiment	iRPE	MedTr-iRPE
				1	10.29	10.3437
				2	10.42	10.1234
				3	10.77	10.6084

## Sheet: Sup. Fig 3
S. Figure 3 B: Internalized fragments per cell				S. Figure 3 G left: Internalized fragments (x1000)
Experiment	iRPE	dr-iRPE		Experiment	noAP	AP
1	41.804	23.7788		1	4.92	1.308
2	87.6485	38.5895		2	9.9675	5.589
3	32.9339	25.0893		3	20.3073	6.423
4	20.2616	7.02626
5	7.75971	6.04513
6	33.9882	11.0894		S. Figure 3 G right: Avg. fragments volume (µm³)
				Experiment	noAP	AP
				1	4.66366	6.07815
S. Figure 3 C: Bound particles (x1000)				2	2.62888	4.28679
Experiment	iRPE	dr-iRPE		3	2.65633	3.68034
1	4.15433	1.957
2	3.847	3.02533
3	9.653	5.31033		S. Figure 3 H left: Internalized fragments (x1000)
4	0.0983333	0.183667		Experiment	iRPE	MedTr-iRPE
5	0.262	0.191333		1	9.067	3.574
6	1.8835	0.433667		2	15.095	9.979
				3	14.042	10.407
S. Figure 3 D: Bound particle volume (µm³)
Experiment	iRPE	dr-iRPE		S. Figure 3 H right: Avg. fragments volume (µm³)
1	2.16324	6.87137		Experiment	iRPE	MedTr-iRPE
2	2.22407	0.784144		1	2.55	4.42
3	2.0886	2.0352		2	1.78	4.99
4	3.19971	3.44438		3	5	4.73
5	7.7674	5.86508
6	0.693204	2.06033

[truncated: 6 more sheets: Sup. Fig 5, Sup. Fig 6, Sup. Fig. 7A, Sup.Fig 7, Sup. Fig. 8, Sup. Fig. 9]
